# Supplementary material for: The Effectiveness of Combination Therapy for Treating Methicillin-Susceptible Staphylococcus aureus Bacteremia: A Systematic Literature Review and a Meta-Analysis
Source: Microorganisms. 2022 Apr 20;10(5):848. doi: 10.3390/microorganisms10050848 (PMC9145429; doi:10.3390/microorganisms10050848)
Supplement: Supplementary file 1 [file microorganisms-10-00848-s001.zip]

Archive with 1 entries (1 files):
- microorganisms-1671464-supplementary.pdf
